# Supplementary material for: Transcriptome Analysis Reveals Modulation of Human Stem Cells from the Apical Papilla by Species Associated with Dental Root Canal Infection
Source: Int J Mol Sci. 2022 Nov 20;23(22):14420. doi: 10.3390/ijms232214420 (PMC9695896; doi:10.3390/ijms232214420)
Supplement: Supplementary file 1 [file ijms-23-14420-s001.zip]

Archive with 1 entries (1 files):
- ijms-2002416-supplementary.pdf
